# Supplementary material for: Enhancing Energy Density of BaTiO3-Bi(M)O3@SiO2/PVDF Nanocomposites via Filler Component Modulation and Film Structure Design
Source: Nanomaterials (Basel). 2025 Apr 8;15(8):569. doi: 10.3390/nano15080569 (PMC12029639; doi:10.3390/nano15080569)
Supplement: Supplementary file 1 [file nanomaterials-15-00569-s001.zip]

Archive with 1 entries (1 files):
- nanomaterials-3531663-supplementary.pdf
